# Supplementary material for: The Response and Survival Mechanisms of Staphylococcus aureus under High Salinity Stress in Salted Foods
Source: Foods. 2022 May 22;11(10):1503. doi: 10.3390/foods11101503 (PMC9140498; doi:10.3390/foods11101503)
Supplement: Supplementary file 1 [file foods-11-01503-s001.zip]

Archive with 9 entries (8 files):
- Compress Table/
- Compress Table/Table S1.xlsx
- Compress Table/Table S2.xlsx
- Compress Table/Table S3.xlsx
- Compress Table/Table S4.xls
- Compress Table/Table S5.xlsx
- Compress Table/Table S6.xlsx
- Compress Table/Table S7.xlsx
- Compress Table/~$Table S3.xlsx
