# Supplementary material for: The Response and Survival Mechanisms of Staphylococcus aureus under High Salinity Stress in Salted Foods
Source: Foods. 2022 May 22;11(10):1503. doi: 10.3390/foods11101503 (PMC9140498; doi:10.3390/foods11101503)
Supplement: Supplementary file 1 [file foods-11-01503-s001.zip › Compress Table/Table S1.xlsx]

## Sheet: Sheet1
Gene name	Primer sequence
16s rRNA	F:5'-TCGTGTCGTGAGATGTTGGG-3'
16s rRNA	R:5'-GTTTGTCACCGGCAGTCAAC-3'
cspA	F:5'- TACATTTCTCAGGTATCGC-3'
cspA	R:5'-TAACTGCTTGGTCTCCAC-3'
hisG	F:5'-GACATAGGCATTGTTGGT-3'
hisG	R:5'-ATTGGTCGTTTCAGGTTT-3'
qoxB	F:5'- GTCACTTCAAATCTCCAC-3'
qoxB	R:5'- TCGTAGTCATTCCAATCT-3'
nrdG	F:5'- CAAAGCCTCACAAAAGTT-3'
nrdG	R:5'-AATGGTTCGCCACCTAAT-3'
argH	F:5'- AGTCAACAAGACAGCGAACA-3'
argH	R:5'- ACCACCAGCATCACCAAT-3'
capD	F:5'- AGTTGAGGCAGTGAAGAC-3'
capD	R:5'- CCCATAGCATTAATAGGA -3'
infB	F:5'- TGATGTTCAAGGTTCTGT-3'
infB	R:5'- TAGCAAGTGTCACGTCTG-3'
rpoE	F:5'- TCGCACCAACTATTCAAA-3'
rpoE	R:5'- ATCATCGTCGTCATCCAT-3'
ABC.PA.S	F:5'- GACTTCAACGCCTGAACG-3'
ABC.PA.S	R:5'- CCCTTTTGTGCCCCTACT-3'
sdrC_D_E	F:5'- AGTTATCTTTGAAAAGCCTG-3'
sdrC_D_E	R:5'-TTCTTCTTCGTAGTAGCC-3'
antB F	GCAAGGGTGTGGATTATA
antB R	CTGTTACTTTTGGCGTCT
TC.AGCS F	AATGAATACCGTGGTGGA
TC.AGCS R	CCTACTGAGATAATCGTAACAA
lysC F	ATTTCACCGATGTGTCTG
lysC R	TAAAGTGGTTGTAAGGCT
ftnA F	ATTCAGAGCAGTTTCAGC
ftnA R	GAGCGATTTCAGATAAGTT
wbjC F	TACTAAAGGTAATCACTGG
wbjC R	GGTATGTCTACAACTTCTAA
ytfE F	ACTTTTGTTGCGGTGGAC
ytfE R	ACCTGGTGTATTCGTTTG
dapE F	GACCAGTTCCTGAGTATGA
dapE R	CATTGTCCTTATTATCTCCT
