# Supplementary material for: The Response and Survival Mechanisms of Staphylococcus aureus under High Salinity Stress in Salted Foods
Source: Foods. 2022 May 22;11(10):1503. doi: 10.3390/foods11101503 (PMC9140498; doi:10.3390/foods11101503)
Supplement: Supplementary file 1 [file foods-11-01503-s001.zip › Compress Table/Table S2.xlsx]

## Sheet: Sheet1
Time(h)	0% NaCl	10% NaCl	20% NaCl
0	―	―	―
1	―	―	―
2	Completely solidified		―
3	Completely solidified	Completely solidified	―
4	Completely solidified	Completely solidified	―
5	Completely solidified	Completely solidified	―
6	Completely solidified	Completely solidified	―
Note, "―": not solidified state
