# Supplementary material for: The Response and Survival Mechanisms of Staphylococcus aureus under High Salinity Stress in Salted Foods
Source: Foods. 2022 May 22;11(10):1503. doi: 10.3390/foods11101503 (PMC9140498; doi:10.3390/foods11101503)
Supplement: Supplementary file 1 [file foods-11-01503-s001.zip › Compress Table/Table S3.xlsx]

## Sheet: up-up 6
seq_id	0%NaCl-fpkm		0%NaCl mean_fpkm	10%NaCl-fpkm		10%NaCl mean_fpkm	20%NaCl-fpkm		20%NaCl mean_fpkm	logFC(10%NaCl/0%NaCl)	logFC(20%NaCl/10%NaCl)	NR_Description	String_description	KEGG_GENE
	A_fpkm	B_fpkm		A_fpkm	B_fpkm		A_fpkm	B_fpkm
CH52_03045	596.957	581.432	589.14	1500.86	1484.24	1492.44	3508.04	2824.85	3175.55	1.34	1.09	RNA polymerase beta subunit, partial [Staphylococcus aureus]	DNA-directed RNA polymerase subunit beta; DNA-dependent RNA polymerase catalyzes the transcr [...]	rpoB
CH52_03040	376.622	382.773	379.72	1110.8	1216.43	1164.32	2535.73	2131.36	2338.94	1.62	1.01	DNA-directed RNA polymerase beta' chain [Staphylococcus aureus]	DNA-directed RNA polymerase subunit beta'; DNA-dependent RNA polymerase catalyzes the transc [...]	rpoC
CH52_02760	231.126	240.898	236.05	521.371	666.434	594.87	1491.55	1377.97	1436.27	1.33	1.27	oxidoreductase ion channel protein IolS [Staphylococcus aureus]	oxidoreducatse ion channel	_
CH52_04640	42.6691	37.6794	40.16	96.1325	91.9065	93.99	192.029	189.737	190.91	1.22	1.02	arabinogalactan ABC transporter permease [Staphylococcus aureus]	maltose ABC transporter, permease protein; Part of a binding-protein-dependent transport sys [...]	ganQ
CH52_10755	115.153	84.9337	99.93	404.378	338.703	371.1	1135.7	689.132	918.37	1.89	1.31	uroporphyrinogen III synthase [Staphylococcus aureus]	uroporphyrinogen III synthase	hemD, UROS
CH52_04455	129.262	120.491	124.84	306.663	344.374	325.77	704.478	599.745	653.51	1.38	1	Trancated TagF [Staphylococcus Trancated TagF [Staphylococcus aureus subsp. aureus ST228]	trancated TagF	tagF

## Sheet: up-down 4
seq_id	0%NaCl-fpkm		0%NaCl mean_fpkm	10%NaCl-fpkm		10%NaCl mean_fpkm	20%NaCl-fpkm		20%NaCl mean_fpkm	logFC(10%NaCl/0%NaCl)	logFC(20%NaCl/10%NaCl)	NR_Description	String_description	KEGG_GENE
	A_fpkm	B_fpkm		A_fpkm	B_fpkm		A_fpkm	B_fpkm
CH52_07455	1064.62	1391.32	1229.17	5978.5	5504.86	5738.53	2540.73	3087.56	2806.85	2.22	-1.03	secretory antigen SsaA, partial [Staphylococcus aureus F19466]	secretory antigen precursor SsaA, putative	ssaA2_3
CH52_12480	41.7785	8.33267	24.93	116.515	107.978	112.19	37.5465	75.0087	55.78	2.17	-1.01	hypothetical protein [Staphylococcus aureus]	hypothetical protein	_
CH52_06155	4496.43	4868.34	4683.75	14150.8	14547.2	14351.6	5020.62	5195.66	5105.81	1.62	-1.49	transglycosylase [Staphylococcus aureus]	immunodominant antigen A; Is able to cleave peptidoglycan (By similarity)	isaA
CH52_00700	21.2793	17.8993	19.58	62.5804	55.68	59.08	18.9206	33.0556	25.8	1.59	-1.19	YfiD like protein [Staphylococcus aureus]	hypothetical protein	K15977， catD

## Sheet: down-up 32
seq_id	0%NaCl-fpkm		0%NaCl mean_fpkm	10%NaCl-fpkm		10%NaCl mean_fpkm	20%NaCl-fpkm		20%NaCl mean_fpkm	logFC(10%NaCl/0%NaCl)	logFC(20%NaCl/10%NaCl)	NR_Description	String_description	KEGG_GENE
	A_fpkm	B_fpkm		A_fpkm	B_fpkm		A_fpkm	B_fpkm
CH52_04565	543.72	478.019	510.63	209.322	206.115	207.7	1132.24	904.121	1021.22	-1.3	2.3	3-hydroxyacyl-CoA dehydrogenase [Staphylococcus aureus]	putative 3-hydroxyacyl-CoA dehydrogenase FadB	fadN
CH52_04560	650.432	617.275	633.73	256.483	271.769	264.23	952.013	881.661	917.78	-1.26	1.8	glutaryl-CoA dehydrogenase [Staphylococcus aureus]	acyl-CoA dehydrogenase domain-containing protein	GCDH, gcdH
CH52_06510	137.506	66.436	101.71	25.412	24.3349	24.87	113.963	72.0961	93.59	-2.03	1.91	surface protein G [Staphylococcus aureus SJOS6123]	hypothetical protein	sasG
CH52_08490	5786.23	4923.85	5351.87	2144.08	2122.19	2132.99	5652.65	4560.16	5120.97	-1.33	1.26	phosphomethylpyrimidine kinase [Staphylococcus aureus]	phosphomethylpyrimidine kinase; Catalyzes the phosphorylation of HMP-P to HMP-PP	thiD
CH52_04765	235.354	180.016	207.48	94.4128	92.0557	93.22	202.169	206.925	204.48	-1.15	1.13	N-acetylmuramic acid-6-phosphate etherase [Staphylococcus aureus]	N-acetylmuramic acid-6-phosphate etherase; Specifically catalyzes the cleavage of the D-lact [...]	murQ
CH52_06485	117.458	45.6218	81.28	11.8299	12.3216	12.08	35.5207	25.3397	30.57	-2.74	1.33	fibronectin-binding protein A [Staphylococcus aureus]	cell wall anchor domain-containing protein	fnbA
CH52_00640	255.777	204.284	229.84	24.9747	33.4207	29.25	99.2905	64.7644	82.49	-2.97	1.49	glutamyl endopeptidase [Staphylococcus aureus SJOS6124]	serine protease; Preferentially cleaves peptide bonds on the carboxyl- terminal side of aspa [...]	E3.4.21.19, sspA
CH52_00545	56.5374	49.3878	52.94	28.0349	23.0974	25.53	74.8408	62.4064	68.79	-1.05	1.43	phosphoribosylformylglycinamidine synthase I [Staphylococcus aureus subsp. aureus CM05]	phosphoribosylformylglycinamidine synthase I	purL, PFAS
CH52_00560	155.069	101.668	128.17	58.0609	51.9723	54.98	116.427	108.139	112.39	-1.22	1.03	phosphoribosylaminoimidazole carboxylase [Staphylococcus aureus]	phosphoribosylaminoimidazole carboxylase ATPase subunit; Possesses an ATPase activity that i [...]	purK
CH52_01035	4005.51	3502.03	3751.92	1044.26	1300.47	1174.07	2909.07	2253.94	2590.24	-1.68	1.14	hypothetical protein [Staphylococcus aureus]	fumarylacetoacetate hydrolase family protein	_
CH52_04550	2030.97	1776.71	1902.91	834.037	863.036	848.73	1899.08	1543.44	1726	-1.16	1.02	acetyl-CoA/acetoacetyl-CoA transferase [Staphylococcus aureus]	putative acetyl-CoA/acetoacetyl-CoA transferase	_
CH52_06820	419.095	396.736	407.83	159.867	214.662	187.63	400.243	366.865	384	-1.12	1.03	glycerate kinase [Staphylococcus aureus]	glycerate kinase	glxK
CH52_06490	50.6518	39.8471	45.21	8.79752	10.7141	9.77	24.1983	18.3196	21.34	-2.2	1.12	fibronectin-binding protein A [Staphylococcus aureus]	fibronectin-binding protein	fnbB
CH52_05640	100.488	60.5332	80.36	31.2224	28.191	29.69	63.9334	62.1922	63.09	-1.43	1.08	1-(5-phosphoribosyl)-5-[(5-phosphoribosylamino)methylideneamino]	1-(5-phosphoribosyl)-5-[(5-phosphoribosylamino)methylideneamino] imidazole-4-carboxamide isomerase	hisA
CH52_05635	50.4712	23.8879	37.08	14.9954	15.4466	15.22	43.6503	31.593	37.78	-1.28	1.31	MULTISPECIES: imidazole glycerol phosphate synthase [Firmicutes]	imidazole glycerol phosphate synthase subunit HisH	hisH
CH52_04575	41.1329	16.0548	28.5	5.21011	5.86322	5.54	15.5487	10.1176	12.91	-2.34	1.21	coagulase [Staphylococcus staphylocoagulase [Staphylococcus aureus subsp. aureus Mu50]	staphylocoagulase precursor; Staphylocoagulase is an extracellular protein which specificall [...]	_
CH52_03440	1945.9	857.476	1397.69	47.4828	125.818	87.17	626.795	164.982	402.05	-4	2.2	hypothetical protein U991_01373, partial [Staphylococcus aureus 1111100370]	hypothetical protein	_
CH52_03175	1884.01	847.54	1361.96	46.5094	125.381	86.47	610.883	165.033	393.9	-3.98	2.19	cell wall-associated hydrolase [Burkholderia multivorans ATCC 17616]	hypothetical protein	_
CH52_03190	1591.85	711.94	1148.66	40.5779	101.643	71.52	529.085	129.283	334.51	-4	2.22	cell wall-associated hydrolase [Burkholderia multivorans ATCC 17616]	hypothetical protein	_
CH52_08670	2117.04	940.854	1524.62	52.6539	139.066	96.44	656.388	181.057	425.06	-3.98	2.14	cell wall-associated hydrolase [Burkholderia multivorans ATCC 17616]	hypothetical protein	_
CH52_08125	2094.07	950.154	1517.91	49.7641	139.503	95.23	670.793	180.093	431.99	-3.99	2.18	cell wall-associated hydrolase [Burkholderia multivorans ATCC 17616]	hypothetical protein	_
CH52_09640	1732.43	800.485	1263.03	43.0721	118.085	81.08	570.18	143.405	362.48	-3.96	2.16	cell wall-associated hydrolase [Burkholderia multivorans ATCC 17616]	hypothetical protein	_
CH52_03720	67.0791	25.6152	46.19	4.5139	5.306	4.92	16.4438	8.92646	12.79	-3.21	1.36	hypothetical protein [Staphylococcus aureus]	superantigen-like protein	_
CH52_06405	78.339	60.2781	69.24	7.73949	6.66093	7.19	18.6903	11.275	15.08	-3.25	1.06	glyoxalase [Staphylococcus glyoxylase [Staphylococcus aureus subsp. aureus Mu50]	glyoxylase family protein	K15975
CH52_03180	2951.55	1120.71	2029.4	112.895	254.727	184.76	698.674	200.922	456.43	-3.46	1.3	permease [Lactobacillus hypothetical protein LACJE0001_1464 [Lactobacillus jensenii 269-3]	hypothetical protein	_
CH52_03445	2813.99	1074.91	1938.06	110.828	247.534	180.09	665.264	194.338	436.08	-3.43	1.28	permease [Lactobacillus hypothetical protein LACJE0001_1464 [Lactobacillus jensenii 269-3]	hypothetical protein	_
CH52_03200	2500.36	994.121	1741.7	107.363	227.365	168.16	594.494	175.446	390.56	-3.37	1.22	permease [Lactobacillus hypothetical protein LACJE0001_1464 [Lactobacillus jensenii 269-3]	hypothetical protein	_
CH52_08665	2435.37	930.667	1677.49	82.3763	225.348	154.81	603.749	165.924	390.67	-3.44	1.33	permease [Lactobacillus hypothetical protein LACJE0001_1464 [Lactobacillus jensenii 269-3]	hypothetical protein	_
CH52_08120	3080.88	1169.85	2118.34	118.245	280.811	200.61	732.874	210.292	478.55	-3.4	1.25	permease [Lactobacillus hypothetical protein LACJE0001_1464 [Lactobacillus jensenii 269-3]	hypothetical protein	_
CH52_09625	3588.16	1316.01	2443.73	128.337	318.93	224.9	837.845	230.957	542.49	-3.44	1.27	permease [Lactobacillus hypothetical protein LACJE0001_1464 [Lactobacillus jensenii 269-3]	hypothetical protein	_
CH52_04865	19.9652	6.28875	13.08	3.14506	0.829085	1.97	6.61762	3.86218	5.28	-2.67	1.38	sulfonate ABC transporter ATP-binding protein [Staphylococcus aureus]	hypothetical protein	ABC.SN.A
CH52_07970	67.9588	45.8905	56.84	0.68097	1.51187	1.1	4.93808	4.23518	4.6	-5.57	1.97	MULTISPECIES: galactose-6-phosphate isomerase [Firmicutes]	galactose-6-phosphate isomerase subunit LacA	E5.3.1.26, lacA, lacB

## Sheet: down-down 72
seq_id	0%NaCl-fpkm		0%NaCl mean_fpkm	10%NaCl-fpkm		10%NaCl mean_fpkm	20%NaCl-fpkm		20%NaCl mean_fpkm	logFC(10%NaCl/0%NaCl)	logFC(20%NaCl/10%NaCl)	NR_Description	String_description	KEGG_GENE
	A_fpkm	B_fpkm		A_fpkm	B_fpkm		A_fpkm	B_fpkm
CH52_02595	1276.14	1408.52	1342.82	487.255	523.312	505.52	22.8873	17.8445	20.43	-1.41	-4.62	MULTISPECIES: phosphonate ABC transporter ATP-binding protein [Firmicutes]	hypothetical protein	mtsC
CH52_02735	21468.7	21205.8	21336.3	1418.34	1510.71	1465.14	111.423	94.8071	103.34	-3.86	-3.82	alcohol dehydrogenase [Staphylococcus aureus AMMC6002]	alcohol dehydrogenase	adhP
CH52_02600	472.603	449.215	460.82	85.3328	85.5427	85.44	12.8961	11.2685	12.1	-2.43	-2.81	MULTISPECIES: membrane protein ABC transporter permease [Staphylococcus aureus subsp. aureus NP_373842	iron (chelated) ABC transporter, permease protein, putative	mtsB
CH52_06585	16901.3	24799.7	20879.5	1470.38	1772.97	1623.69	269.962	250.763	260.62	-3.68	-2.64	hypothetical protein [Staphylococcus aureus]	hypothetical protein	_
CH52_12120	136.584	96.436	116.36	40.873	32.7654	36.77	6.88857	5.20824	6.07	-1.66	-2.58	phosphate-binding protein pstS [Staphylococcus aureus]	phosphate ABC transporter, periplasmic phosphate-binding protein, putative; Part of the ABC [...]	pstS
CH52_04520	5233.26	5913.16	5575.71	1114.94	1155.7	1135.59	228.562	217.695	223.27	-2.3	-2.35	MULTISPECIES: lactate dehydrogenase [Firmicutes]	L-lactate dehydrogenase; Appears to be the primary factor that allows S.aureus growth during [...]	LDH, ldh
CH52_13330	23482.4	26920.8	25214.2	116.083	141.919	129.17	28.1603	27.2666	27.73	-7.61	-2.22	fibrinogen-binding protein [Staphylococcus aureus]	_	_
CH52_02140	4061.74	4033.02	4047.27	303.999	292.399	298.12	63.9415	66.5953	65.23	-3.76	-2.19	lipid kinase [Staphylococcus multidrug resistance protein [Staphylococcus aureus subsp. aureus	multidrug resistance protein; May catalyze the ATP-dependent phosphorylation of lipids other [...]	_
CH52_08020	1738.68	1829.24	1784.29	331.824	372.624	352.5	77.9261	76.5448	77.25	-2.34	-2.19	glycine betaine transporter, partial [Staphylococcus aureus M0064]	hypothetical protein	opuD, betL
CH52_05980	549.145	837.802	694.53	102.027	120.44	111.36	23.8964	24.929	24.4	-2.64	-2.19	membrane protein [Staphylococcus aureus]	hypothetical protein	_
CH52_08265	4493.36	5230.74	4864.76	1734.91	1844.2	1790.28	395.16	471.106	432.12	-1.44	-2.05	MULTISPECIES: general stress protein [Firmicutes]	hypothetical protein	dps
CH52_08025	44977.4	54188.6	49616.9	7018.56	8038.96	7535.56	1769.07	1895.9	1830.79	-2.72	-2.04	hypothetical protein U247_02763, partial [Staphylococcus aureus W48906]	hypothetical protein	_
CH52_04980	7489.57	6820.9	7152.78	987.466	977.439	982.39	274.674	220.127	248.13	-2.86	-1.98	capsular polysaccharide type 5 biosynthesis protein cap5A [Staphylococcus aureus UCIM6077]	capsular polysaccharide biosynthesis protein, putative; Required for the biosynthesis of typ [...]	_
CH52_06450	27643.3	31602.6	29637.5	5065.91	5405.51	5237.97	1318.78	1538.18	1425.55	-2.5	-1.88	hypothetical protein [Staphylococcus aureus]	hypothetical protein	_
CH52_03850	54527.4	59188.9	56875.3	5780.46	7308.72	6554.77	1870.36	1773.28	1823.11	-3.12	-1.85	membrane protein [Staphylococcus aureus]	hypothetical protein	_
CH52_01795	12195.1	19898.3	16075	4609.97	5533.22	5077.74	1293.48	1678.99	1481.09	-1.66	-1.78	cold shock-like protein CspC [Staphylococcus aureus T33139]	hypothetical protein	cspA
CH52_07145	979.063	959.835	969.38	281.176	283.743	282.48	87.4919	79.6084	83.66	-1.78	-1.75	L-lactate permease [Staphylococcus aureus]	L-lactate permease LctP-like protein	lctP
CH52_13315	1353.6	1345.22	1349.38	18.0675	19.1521	18.62	6.94807	3.97089	5.5	-6.17	-1.74	fibrinogen-binding protein [Staphylococcus aureus]	_	fib, efb
CH52_02285	2047.73	1919.06	1982.92	704.319	812.505	759.13	245.093	220.771	233.26	-1.39	-1.7	conserved hypothetical protein [Staphylococcus aureus A9781]	hypothetical protein	_
CH52_04595	32469.2	36260.9	34379	2563.64	3039.58	2804.78	850.766	880.299	865.14	-3.62	-1.7	formate acetyltransferase [Staphylococcus aureus]	formate acetyltransferase	E2.3.1.54, pflD
CH52_06260	14550.3	15764.1	15161.7	2754.85	3157.26	2958.74	934.359	931.273	932.86	-2.36	-1.67	Clp protease ATP-binding protein [Staphylococcus aureus]	ATP-dependent Clp proteinase chain; Required for the development of induced thermotolerance [...]	clpL
CH52_04590	40112.7	40895.4	40506.9	3115.65	3663.67	3393.31	1139.97	1049.23	1095.81	-3.58	-1.63	MULTISPECIES: pyruvate formate lyase-activating protein [Firmicutes]	pyruvate formate-lyase 1 activating enzyme, putative; Activation of pyruvate formate-lyase u [...]	pflA, pflC, pflE
CH52_10935	18451.8	20340.5	19403.1	3104.58	4100.45	3609.15	1340.4	998.956	1174.23	-2.43	-1.62	hypothetical protein [Staphylococcus aureus]	hypothetical protein	_
CH52_02655	2831.5	2359.98	2594.01	1146.28	946.666	1045.14	382.22	312.025	348.06	-1.31	-1.59	phage integrase, partial [Staphylococcus aureus F87602]	phage integrase family integrase/recombinase	_
CH52_09460	12940.2	15099.2	14027.6	7085.19	6648.62	6864	2190.61	2384.99	2285.21	-1.03	-1.59	ferritin, partial [Staphylococcus aureus M0501]	ferritins family protein; Iron-storage protein (By similarity)	ftnA, ftn
CH52_01620	107.084	75.5954	91.22	52.1188	31.29	41.57	18.193	8.94838	13.69	-1.13	-1.59	hypothetical protein [Staphylococcus aureus]	phage anti-repressor protein	_
CH52_11990	2227.87	2180.79	2204.16	470.035	485.076	477.66	175.482	154.619	165.33	-2.21	-1.53	response regulator ArlR, partial [Staphylococcus aureus F19955]	DNA-binding response regulator, putative; Member of the two-component regulatory system arlS [...]	arlR
CH52_08035	68634.1	74743.8	71711.4	11875.6	12975.6	12432.9	4550.48	4394.45	4474.55	-2.53	-1.47	MULTISPECIES: alkaline shock protein 23 [Firmicutes]	alkaline shock protein 23; May play a key role in alkaline pH tolerance (By similarity)	_
CH52_03860	16848.7	17223.6	17037.5	8075.98	7869.65	7971.44	2978.62	2821.68	2902.24	-1.1	-1.46	peptidase propeptide and YPEB domain protein [Staphylococcus aureus subsp. aureus ATCC 51811]	hypothetical protein	_
CH52_03365	23427.6	22101.4	22759.6	2959.8	3492.16	3229.53	1238.47	1143.43	1192.22	-2.82	-1.44	veg [Staphylococcus aureus]	hypothetical protein	_
CH52_08835	640.931	690.402	665.85	302.996	355.677	329.69	122.682	120.234	121.49	-1.01	-1.44	nitroreductase [Staphylococcus hypothetical protein SAV2033 [Staphylococcus aureus subsp. aureus NP_375141.	hypothetical protein	K07078
CH52_02605	463.083	423.748	443.27	54.3427	53.9491	54.14	20.7445	19.0807	19.93	-3.03	-1.44	MULTISPECIES: manganese ABC transporter substrate-binding protein [Firmicutes]	ABC transporter, substrate-binding protein	mtsA
CH52_08030	52618.4	47199.3	49888.9	6475.76	6755.94	6617.72	2900.63	1990.77	2457.83	-2.91	-1.43	MULTISPECIES: membrane protein hypothetical protein SAV2183 [Staphylococcus aureus subsp. aureus NP_37	hypothetical protein	_
CH52_04975	4171.72	3640.4	3904.11	513.293	489.829	501.4	208.732	168.409	189.11	-2.96	-1.41	capsular polysaccharide biosynthesis protein Cap5B [Staphylococcus aureus]	capsular polysaccharide synthesis enzyme Cap5B	_
CH52_01680	1134910	781226	956768	95375.2	93123.8	94234.5	40960.7	30252.5	35749.4	-3.34	-1.4	hypothetical protein [Staphylococcus aureus]	hypothetical protein	_
CH52_00475	10416.3	10935.9	10678	1175.42	1293.1	1235.04	508.804	435.531	473.14	-3.11	-1.38	hypothetical protein [Staphylococcus aureus]	hypothetical protein	_
CH52_02680	2732.46	2674.78	2703.41	902.428	852.766	877.27	331.956	345.545	338.57	-1.62	-1.37	alpha/beta hydrolase, partial [Staphylococcus aureus M0027]	putative esterase	_
CH52_02375	2289.54	3333.75	2815.48	484.476	672.057	579.52	203.87	246.914	224.82	-2.28	-1.37	MULTISPECIES: hypothetical protein [Firmicutes]	hypothetical protein	_
CH52_02865	30883.5	41970.8	36467.9	5777.2	8242.64	7026.34	2670.61	2794.39	2730.85	-2.38	-1.36	MULTISPECIES: vraX [Firmicutes]	hypothetical protein	_
CH52_04185	2899.3	2507.55	2701.98	352.051	294.122	322.7	145.734	111.155	128.91	-3.07	-1.32	peptide ABC transporter permease [Staphylococcus aureus]	ABC transporter permease	ABC.CD.P
CH52_01750	3163.88	2710.98	2935.76	887.143	792.543	839.21	384.604	297.781	342.35	-1.81	-1.29	MULTISPECIES: acetyltransferase hypothetical protein SAV0826 [Staphylococcus aureus subsp. aureus NP_3	hypothetical protein	E2.3.1.-
CH52_08945	61.8261	67.8355	64.85	27.8566	18.2132	22.97	11.0259	8.00041	9.55	-1.49	-1.26	hypothetical protein [Staphylococcus aureus]	hypothetical protein	_
CH52_12430	253.13	248.849	250.97	105.185	105.944	105.57	50.4098	39.5788	45.14	-1.25	-1.22	aspartate kinase [Staphylococcus aureus]	aspartate kinase	lysC
CH52_11880	42.0069	40.2826	41.14	17.6171	14.5377	16.06	6.77974	6.88833	6.83	-1.35	-1.22	threonine dehydratase [Staphylococcus aureus]	threonine dehydratase; Acts on both serine and threonine, and properly considered as a hydro [...]	E4.3.1.19, ilvA, tdcB
CH52_05985	362.256	317.219	339.57	152.149	136.061	144	60.7859	64.2997	62.5	-1.24	-1.2	4-aminobutyrate aminotransferase [Staphylococcus aureus]	4-aminobutyrate aminotransferase	puuE
CH52_12050	774.464	983.493	879.75	227.729	279.67	254.05	111.899	109.23	110.6	-1.79	-1.2	hypothetical protein [Staphylococcus aureus]	hypothetical protein	_
CH52_03350	14415.1	17864.7	16152.6	1672.31	2084.2	1881	804.321	844.858	824.05	-3.1	-1.19	endoribonuclease L-PSP [Staphylococcus aureus]	putative regulatory protein	ridA, tdcF
CH52_05930	1227.07	1571.11	1400.36	261.864	280.06	271.08	116.529	123.684	120.01	-2.37	-1.17	anaerobic ribonucleoside-triphosphate reductase activating protein [Staphylococcus aureus M1303]	anaerobic ribonucleotide reductase small subunit	nrdG
CH52_10555	35094.3	39508.9	37317.8	5571.61	6430.9	6006.98	2576.69	2796.92	2683.87	-2.64	-1.16	universal stress protein UspA [Staphylococcus aureus]	universal stress protein	_
CH52_11530	842.768	783.067	812.7	242.035	267.571	254.97	125.081	102.017	113.86	-1.67	-1.16	glyoxalase [Staphylococcus glyoxalase family protein [Staphylococcus aureus subsp. aureus glyo	hypothetical protein	_
CH52_06175	5083.45	3906.1	4490.45	255.603	241.611	248.51	116.514	107.876	112.31	-4.17	-1.15	glycosyl-4,4'-diaponeurosporenoate acyltransferase [Staphylococcus aureus]	hypothetical protein; Catalyzes the acylation of glycosyl-4,4'- diaponeurosporenoate, i.e. t [...]	K10212, crtO
CH52_13015	30791.5	38586.3	34717.6	2905.24	3445.12	3178.78	1288.39	1582.83	1431.68	-3.45	-1.15	hypothetical protein [Staphylococcus aureus]	TM2 domain-containing protein	_
CH52_05715	2608.32	3260.84	2936.98	628.017	737.859	683.67	291.612	330.108	310.35	-2.1	-1.14	hypothetical protein [Staphylococcus aureus]	hypothetical protein	_
CH52_05545	292.868	318.055	305.55	84.9129	89.2639	87.12	33.2574	46.8123	39.85	-1.81	-1.13	DNA damage-inducible protein DinB [Staphylococcus aureus]	hypothetical protein	_
CH52_05190	2370.77	2535.3	2453.64	86.9716	106.476	96.85	50.2279	39.3331	44.93	-4.66	-1.11	hypothetical protein [Staphylococcus aureus]	myosin-cross-reactive antigen	ohyA, sph
CH52_04995	209.706	190.803	200.18	98.8918	92.6589	95.73	48.7425	40.4956	44.73	-1.06	-1.1	hypothetical protein [Staphylococcus aureus]	hypothetical protein	_
CH52_05090	5070.82	5385.68	5229.41	1241.42	1279.32	1260.62	535.629	643.716	588.23	-2.05	-1.1	acetoin reductase [Staphylococcus aureus]	acetoin reductase	butA, budC
CH52_03345	32557.1	40109.8	36361.2	4073.45	5414.65	4752.98	2312.16	2147.74	2232.14	-2.94	-1.09	MULTISPECIES: stage V sporulation protein G [Firmicutes]	regulatory protein SpoVG; Could be involved in septation (By similarity)	spoVG
CH52_02690	9238.49	11618.7	10437.4	1464.79	1776.88	1622.91	704.537	838.203	769.59	-2.69	-1.08	hypothetical protein [Staphylococcus aureus]	hypothetical protein	_
CH52_01835	314.122	236.23	274.89	56.6332	48.6397	52.58	29.4438	20.117	24.9	-2.38	-1.08	hypothetical protein [Staphylococcus aureus]	hypothetical protein	_
CH52_07135	29753.5	28212	28977.1	4701.9	4459.79	4579.23	2349.03	1997.09	2177.75	-2.66	-1.07	hypothetical protein [Staphylococcus aureus]	hypothetical protein	_
CH52_01770	17940.1	19954.1	18954.5	3047.28	2524.17	2782.24	1224.18	1450.72	1334.43	-2.77	-1.06	hypothetical protein [Staphylococcus aureus]	hypothetical protein	_
CH52_09810	22748.6	23115.8	22933.5	2006.99	2031.03	2019.17	1033.35	911.761	974.18	-3.51	-1.05	glucosamine-6-phosphate isomerase [Staphylococcus aureus]	hypothetical protein	_
CH52_03785	18240.7	24103.9	21193.9	2978.34	3423	3203.63	1358.15	1737.7	1542.86	-2.73	-1.05	MULTISPECIES: hypothetical protein [Firmicutes]	hypothetical protein	_
CH52_00620	5119.98	4945.08	5031.89	1082.45	1197.92	1140.95	598.272	509.403	555.02	-2.14	-1.04	mannosyl-glycoprotein endo-beta-N-acetylglucosamidase [Staphylococcus aureus]	partial autolysin; Endohydrolysis of the di-N-acetylchitobiosyl unit in high-mannose glycope [...]	atl
CH52_12015	822.618	951.226	887.39	371.176	301.612	335.93	111.289	218.977	163.7	-1.4	-1.04	hypothetical protein [Staphylococcus aureus]	hypothetical protein	_
CH52_04180	1533.14	1578.83	1556.15	301.261	290.438	295.78	140.551	150.124	145.21	-2.4	-1.03	peptide ABC transporter ATP-binding protein [Staphylococcus aureus]	ABC transporter ATP-binding protein	ABC.CD.A
CH52_05515	3648.23	3773.1	3711.12	671.997	660.459	666.15	319.304	340.1	329.42	-2.48	-1.02	membrane protein [Staphylococcus aureus]	hypothetical protein	_
CH52_12245	476.954	504.244	490.7	136.133	130.908	133.49	66.8687	65.0294	65.97	-1.88	-1.02	DNA repair protein MucB [Staphylococcus aureus]	hypothetical protein	DPO5C, umuC
CH52_04580	528.448	498.886	513.56	43.4142	36.8046	40.07	15.9953	23.5039	19.65	-3.68	-1.02	hypothetical protein [Staphylococcus aureus]	_	scn, scin
CH52_05575	2291.61	2391.62	2341.98	917.969	1078.8	999.46	521.186	474.777	498.6	-1.23	-1	hypothetical protein [Staphylococcus aureus]	hypothetical protein	_
CH52_06395	520.836	764.595	643.61	247.493	344.289	296.54	109.65	188.381	147.97	-1.12	-1	acetyltransferase [Staphylococcus aureus A9781]	hypothetical protein	K06975
