# Supplementary material for: The Response and Survival Mechanisms of Staphylococcus aureus under High Salinity Stress in Salted Foods
Source: Foods. 2022 May 22;11(10):1503. doi: 10.3390/foods11101503 (PMC9140498; doi:10.3390/foods11101503)
Supplement: Supplementary file 1 [file foods-11-01503-s001.zip › Compress Table/Table S4.xls]

## Sheet: 标准
Group	Term	Database	Id	Sample number	Background number	P-Value	Corrected P-Value	Genes	Hyperlink	typeII	typeI
0% NaCl vs 10% NaCl	Staphylococcus aureus infection	KEGG PATHWAY	ko05150	29	46	0.0194385	0.999369	CH52_01205|CH52_09225|CH52_05855|CH52_06875|CH52_04580|CH52_06880|CH52_06885|CH52_11055|CH52_02460|CH52_01820|CH52_01210|CH52_12265|CH52_13325|CH52_06510|CH52_01315|CH52_09230|CH52_01215|CH52_06890|CH52_05820|CH52_08875|CH52_13235|CH52_10030|CH52_08870|CH52_02455|CH52_13315|CH52_02940|CH52_00240|CH52_09200|CH52_02945	http://www.genome.jp/kegg-bin/show_pathway?ko05150/K11038%09red/K19079%09red/K01401%09red/K14200%09red/K14201%09red/K14203%09red/K14204%09red/K14205%09red/K03739%09red/K11041%09red/K11040%09red/K14188%09red/K14198%09red/K14199%09red/K14194%09red/K14195%09red/K14197%09red/K03367%09red/K19080%09red/K14192%09red/K14193%09red	Infectious diseases: Bacterial	Human Diseases
	Glycine, serine and threonine metabolism	KEGG PATHWAY	ko00260	21	31	0.0264843	0.999369	CH52_06900|CH52_12485|CH52_03840|CH52_06345|CH52_05945|CH52_12415|CH52_06820|CH52_12200|CH52_01720|CH52_05950|CH52_11880|CH52_12100|CH52_03005|CH52_06350|CH52_08395|CH52_11395|CH52_12430|CH52_12420|CH52_11385|CH52_11390|CH52_12425	http://www.genome.jp/kegg-bin/show_pathway?ko00260/K01754%09red/K00872%09red/K00003%09red/K01752%09red/K00130%09red/K01695%09red/K01834%09red/K00283%09red/K00282%09red/K01620%09red/K00600%09red/K02437%09red/K00605%09red/K00639%09red/K00108%09red/K00928%09red/K00865%09red/K01733%09red	Amino acid metabolism	Metabolism
	Aminoacyl-tRNA biosynthesis	KEGG PATHWAY	ko00970	17	24	0.0336492	0.999369	CH52_13120|CH52_00195|CH52_09420|CH52_11800|CH52_09430|CH52_10975|CH52_03115|CH52_10910|CH52_03385|CH52_12770|CH52_11240|CH52_10915|CH52_00200|CH52_09425|CH52_10315|CH52_10465|CH52_10690	http://www.genome.jp/kegg-bin/show_pathway?ko00970/K02434%09red/K02435%09red/K01881%09red/K02433%09red/K09698%09red/K01880%09red/K01870%09red/K01872%09red/K01866%09red/K01874%09red/K01876%09red/K01889%09red/K01868%09red/K01869%09red/K01893%09red/K01892%09red/K01890%09red	Translation	Genetic Information Processing
0% NaCl vs 20% NaCl	Ribosome	KEGG PATHWAY	ko03010	40	57	0.0157049	0.994157	CH52_07830|CH52_07710|CH52_07775|CH52_07770|CH52_07755|CH52_03330|CH52_07715|CH52_11135|CH52_07865|CH52_07785|CH52_12895|CH52_07780|CH52_07840|CH52_11315|CH52_07825|CH52_03070|CH52_07820|CH52_10510|CH52_07725|CH52_10705|CH52_07720|CH52_07705|CH52_07760|CH52_07700|CH52_07765|CH52_05375|CH52_07740|CH52_12805|CH52_00250|CH52_07870|CH52_12880|CH52_03055|CH52_07795|CH52_07790|CH52_07730|CH52_03065|CH5…	http://www.genome.jp/kegg-bin/show_pathway?ko03010/K02895%09red/K02892%09red/K02863%09red/K02933%09red/K02954%09red/K02935%09red/K02952%09red/K02864%09red/K02913%09red/K02884%09red/K02887%09red/K02886%09red/K02881%09red/K02916%09red/K02959%09red/K02996%09red/K02994%09red/K02931%09red/K02982%09red/K02919%09red/K02867%09red/K02909%09red/K02874%09red/K02926%09red/K02871%09red/K02897%09red/K02906%09r…	Translation	Genetic Information Processing
10% NaCl vs 20% NaCl	Fatty acid degradation	KEGG PATHWAY	ko00071	5	12	0.00497787	0.273783	CH52_04565|CH52_04570|CH52_04560|CH52_04555|CH52_02735	http://www.genome.jp/kegg-bin/show_pathway?ko00071/K00252%09red/K01897%09red/K13953%09red/K07516%09red/K00632%09red	Lipid metabolism	Metabolism
	Monobactam biosynthesis	KEGG PATHWAY	ko00261	3	5	0.0146994	0.351124	CH52_12430|CH52_12085|CH52_12090	http://www.genome.jp/kegg-bin/show_pathway?ko00261/K00928%09red/K00215%09red/K01714%09red	_	_
	Butanoate metabolism	KEGG PATHWAY	ko00650	5	18	0.0192298	0.351124	CH52_05985|CH52_04595|CH52_13355|CH52_05090|CH52_04565	http://www.genome.jp/kegg-bin/show_pathway?ko00650/K00656%09red/K00239%09red/K07516%09red/K00823%09red/K03366%09red	Carbohydrate metabolism	Metabolism
	Benzoate degradation	KEGG PATHWAY	ko00362	3	8	0.0370591	0.351124	CH52_04565|CH52_04570|CH52_04560	http://www.genome.jp/kegg-bin/show_pathway?ko00362/K00252%09red/K07516%09red/K00632%09red	Xenobiotics biodegradation and metabolism	Metabolism
	Tyrosine metabolism	KEGG PATHWAY	ko00350	3	8	0.0370591	0.351124	CH52_05625|CH52_01750|CH52_02735	http://www.genome.jp/kegg-bin/show_pathway?ko00350/K00680%09red/K13953%09red/K00817%09red	Amino acid metabolism	Metabolism
	Purine metabolism	KEGG PATHWAY	ko00230	9	57	0.0383045	0.351124	CH52_00530|CH52_00540|CH52_00525|CH52_12380|CH52_07810|CH52_00545|CH52_00560|CH52_03040|CH52_03045	http://www.genome.jp/kegg-bin/show_pathway?ko00230/K01589%09red/K01952%09red/K11175%09red/K00939%09red/K03043%09red/K00364%09red/K03046%09red/K01933%09red	Nucleotide metabolism	Metabolism

## Sheet: Sheet3
Staphylococcus aureus infection
CH52_01205	900.502	1228.27	696.953	555.065	3252.45	2869.71	1559.19	1261.3	3059.67	1408.26	-1.12	0.000696	0.00126	yes	down	MULTISPECIES: D-alanine--poly(phosphoribitol) ligase [Firmicutes]	_	D-alanine--poly(phosphoribitol) ligase subunit 2; Involved in the biosynthesis of D-alanyl-l [...]	dltC
CH52_05855	10336.5	9636.91	2237.75	2322.14	561.477	516.557	119.8	124.376	538.85	122.12	-2.14	1.14e-38	1.46e-37	yes	down	clumping factor B [Staphylococcus aureus]	_	clumping factor B; Cell surface-associated protein implicated in virulence by promoting bact [...]	clfB
CH52_06875	14721.1	15441.3	71.2215	116.634	2545.41	2560.77	11.7662	19.2966	2553.15	15.58	-7.35	3.26e-188	1.89e-185	yes	down	gamma-hemolysin subunit B [Staphylococcus aureus]	_	leukocidin F subunit precursor; Leukocidin causes cytotoxic changes in polymorphonuclear leu [...]	hlg, luk
CH52_04580	517.165	602.514	53.4161	44.9673	528.448	498.886	43.4142	36.8046	513.56	40.07	-3.68	1.07e-26	8.14e-26	yes	down	hypothetical protein [Staphylococcus aureus]	_	_	scn, scin
CH52_06880	21557.6	22264.8	60.4111	80.8006	3881.01	3837.96	10.3723	13.8939	3859.33	12.16	-8.3	2.04e-240	2.37e-237	yes	down	Gamma-hemolysin C subunit HlgC [Staphylococcus aureus]	_	_	hlg, luk
CH52_06885	84599.6	84675.7	148.166	154.575	15616.3	14949.9	26.0532	27.222	15280.6	26.65	-9.16	6.54e-255	1.52e-251	yes	down	gamma-hemolysin subunit A [Staphylococcus aureus]	_	gamma-hemolysin h-gamma-II subunit, putative; Toxin that seems to act by forming pores in th [...]	hlg, luk
CH52_01820	123092	124209	4401.74	4652.01	5869.56	5854	207.229	219.102	5861.72	213.24	-4.78	6.59e-107	6.12e-105	yes	down	clumping factor A [Staphylococcus aureus]	_	fibrinogen-binding protein A, clumping factor; Cell surface-associated protein implicated in [...]	clfA
CH52_01210	5275.99	5829.28	2403.72	2743.71	695.09	743.821	305.816	349.46	719.63	327.93	-1.13	1.64e-12	6.11e-12	yes	down	MULTISPECIES: D-alanyl transfer protein DltB [Firmicutes]	_	DltB protein, putative	dltB
CH52_06510	4085.15	1990.12	761.815	729.314	137.506	66.436	25.412	24.3349	101.71	24.87	-2.03	3.57e-14	1.45e-13	yes	down	surface protein G [Staphylococcus aureus SJOS6123]	_	hypothetical protein	sasG
CH52_01215	23526.5	21335.3	7292.57	6496.37	2491.39	2201.86	750.823	669.452	2345.56	709.6	-1.72	5.84e-21	3.56e-20	yes	down	D-alanine--poly(phosphoribitol) ligase [Staphylococcus aureus]	_	D-alanine--poly(phosphoribitol) ligase subunit 1; Involved in the biosynthesis of D-alanyl-l [...]	dltA
CH52_06890	53726.2	45663.3	2387.19	1859.12	6455.68	5328.96	277.84	216.599	5888.18	246.81	-4.58	1.14e-86	6.6e-85	yes	down	hypothetical protein [Staphylococcus aureus]	_	_	sbi
CH52_02455	10436.3	9210.33	1179.61	1048.3	819.377	709.391	90.6934	80.6523	763.98	85.61	-3.16	4.28e-70	1.66e-68	yes	down	bacitracin ABC transporter permease [Staphylococcus aureus]	_	ABC transporter permease	vraG
CH52_02940	4482.1	3694.76	972.3	933.774	181.296	147.973	38.9042	37.3758	164.51	38.13	-2.11	5.89e-42	8.77e-41	yes	down	serine-aspartate repeat-containing protein E, partial [Staphylococcus aureus M1078]	_	cell wall anchor domain-containing protein	sdrC_D_E
CH52_00240	297.143	227.395	866.104	692.075	46.7558	34.4445	130.735	104.604	40.55	117.5	1.53	6.35e-11	2.18e-10	yes	up	heme transporter IsdA [Staphylococcus aureus]	_	hypothetical protein; Transfers its hemin to hemin-free isdC (apo-isdC) directly probably th [...]	isdA
CH52_02945	3164.23	2496.37	1108.38	1125.59	105.372	82.4545	36.5818	37.1603	93.83	36.87	-1.35	2.06e-16	9.65e-16	yes	down	hydrolase [Staphylococcus Ser-Asp rich fibrinogen-binding, bone sialoprotein-binding protein [Staphylococcus aureus subsp. aureus	_	Ser-Asp rich fibrinogen-binding, bone sialoprotein-binding protein; Cell surface-associated [...]	sdrC_D_E
CH52_01315	192.803	174.281	496.643	457.402	92.7279	74.9748	211.554	195.567	83.79	203.45	1.28	4.65e-07	1.16e-06	yes	up	kinase [Staphylococcus aureus]	_	staphylokinase precursor; Potent plasminogen activator that converts plasminogen into plasmi [...]	sak
CH52_10030	77.1211	58.0937	29.2517	23.8889	14.1166	10.1745	5.10251	4.17342	12.13	4.63	-1.37	0.00699	0.0112	yes	down	gamma-hemolysin subunit A [Staphylococcus aureus]	_	_	hlg, luk
CH52_09200	172.388	170.961	457.852	449.673	82.9096	73.5467	195.03	192.262	78.19	193.63	1.31	5.07e-07	1.26e-06	yes	up	kinase [Staphylococcus aureus]	_	staphylokinase precursor; Potent plasminogen activator that converts plasminogen into plasmi [...]	sak
CH52_09225	79793.1	67747.2	693.773	656.242	8638.19	7143.44	72.9757	69.0915	7885.32	71.01	-6.79	2.74e-171	1.27e-168	yes	down	protein map [Staphylococcus protein map [Staphylococcus aureus M0404]	_	truncated map-w protein	eap, map
CH52_11055	15.8779	13.2786	39.4262	37.2386	8.17372	6.07062	17.8366	16.9138	7.11	17.37	1.28	0.014	0.0213	yes	up	hypothetical protein [Staphylococcus aureus]	_	_	se
CH52_02460	7099.68	7797.83	519.535	545.229	1716.35	1779.08	117.911	123.989	1747.95	120.99	-3.85	1.1e-122	1.34e-120	yes	down	bacitracin ABC transporter ATP-binding protein [Staphylococcus aureus]	_	ABC transporter ATP-binding protein, putative	vraF
CH52_12265	5947.4	5696.5	1772.91	1705.24	338.629	319.853	99.4182	95.671	329.17	97.52	-1.75	1.49e-33	1.56e-32	yes	down	phosphatidylglycerol lysyltransferase [Staphylococcus aureus]	_	oxacillin resistance-related FmtC protein; Involved in the addition of lysine to phosphatidy [...]	mprF, fmtC
CH52_13325	344.777	431.553	96.0218	125.065	246.395	263.256	57.7661	75.6343	254.89	66.82	-1.93	7.59e-08	2.04e-07	yes	down	formyl peptide receptor [Staphylococcus aureus]	_	_	flr, flipr
CH52_09230	2742.34	4076.52	53.4161	70.2614	4560.33	5059.55	64.5461	85.7562	4811.78	75.29	-6	2.78e-107	2.8e-105	yes	down	protein map [Staphylococcus protein map [Staphylococcus aureus subsp. aureus 21318]	_	_	eap, map
CH52_05820	4516.12	4113.03	810.78	760.931	451.971	401.716	79.0101	74.2156	426.66	76.58	-2.48	6.22e-64	1.98e-62	yes	down	aureolysin [Staphylococcus zinc metalloproteinase aureolysin [Staphylococcus aureus subsp. aureus Mu50]	_	zinc metalloproteinase aureolysin	aur
CH52_08875	8991.41	9145.6	216.844	184.788	1478.67	1445.42	34.1466	29.1388	1461.92	31.61	-5.53	6.89e-160	2e-157	yes	down	gamma-hemolysin subunit B [Staphylococcus aureus]	_	_	hlg, luk
CH52_13235	1091.04	1196.73	354.2	382.925	196.419	206.289	60.8141	65.845	201.39	63.36	-1.67	4.39e-16	2.03e-15	yes	down	permease [Staphylococcus aureus]	_	exfoliative toxin A	eta
CH52_08870	5194.33	4645.83	106.832	106.095	814.404	701.294	16.0705	15.9806	757.43	16.02	-5.55	1.75e-198	1.36e-195	yes	down	succinyl-diaminopimelate desuccinylase [Staphylococcus aureus]	_	hypothetical protein	hlg, luk
CH52_13315	2876.16	3188.51	43.2416	45.6699	1353.6	1345.22	18.0675	19.1521	1349.38	18.62	-6.17	1.08e-167	4.17e-165	yes	down	fibrinogen-binding protein [Staphylococcus aureus]	_	_	fib, efb
Glycine, serine and threonine metabolism
CH52_06900	4453.38	7647.48	3912.19	3627.53	1228.17	2099.69	1087.67	1010.94	1717.72	1049.85	-0.71	0.0106	0.0665	no	down	phosphoglyceromutase [Staphylococcus aureus]	_	phosphoglycerate mutase, putative; Catalyzes the interconversion of 2-phosphoglycerate and 3 [...]	PGAM, gpmA
CH52_12485	219.418	67.4777	213.975	257.968	35.3291	10.8365	34.6153	41.7904	21.57	38.15	0.82	0.456	0.774	no	up	threonine aldolase [Staphylococcus aureus]	_	hypothetical protein	ltaE
CH52_03840	280.368	299.324	181.936	211.288	99.2176	105.332	65.055	75.7766	102.65	70.34	-0.54	0.323	0.671	no	down	phosphoglycerate mutase [Staphylococcus aureus]	_	phosphoglycerate mutase family protein	PGAM, gpmA
CH52_06345	205.874	72.6683	329.544	364.841	57.5021	20.2056	92.8005	102.988	36.55	97.82	1.42	0.114	0.379	no	up	serine dehydratase [Staphylococcus aureus]	_	L-serine dehydratase, iron-sulfur-dependent, beta subunit	E4.3.1.17, sdaA, sdaB, tdcG
CH52_05945	2386.51	1571.02	2764.5	2873.27	244.618	160.763	284.213	295.657	197.52	289.85	0.55	0.264	0.614	no	up	betaine-aldehyde dehydrogenase [Staphylococcus aureus]	_	glycine betaine aldehyde dehydrogenase	betB, gbsA
CH52_12415	3682.7	5989.95	2464.71	2451.93	686.511	1113.25	461.973	460.318	926.22	461.16	-1.01	0.000456	0.00572	yes	down	homoserine kinase [Staphylococcus aureus subsp. aureus CM05]	_	homoserine kinase	thrB1
CH52_06820	6210.08	8462.4	5788.75	5611.42	874.32	1188.71	818.365	794.26	1050.92	806.48	-0.38	0.0877	0.316	no	down	glycerate kinase [Staphylococcus aureus]	_	glycerate kinase	glxK
CH52_12200	511.976	316.626	328.399	321.846	129.738	79.9072	83.8387	82.3461	101.75	83.1	-0.29	0.478	0.786	no	down	tryptophan synthase subunit alpha [Staphylococcus aureus]	_	tryptophan synthase subunit alpha; The alpha subunit is responsible for the aldol cleavage o [...]	trpA
CH52_01720	1208.15	1956.85	2432.67	2234.5	925.759	1484.97	1906.85	1759.77	1239.88	1834.36	0.57	0.145	0.444	no	up	glycine cleavage system protein H [Staphylococcus aureus]	_	glycine cleavage system protein H; The glycine cleavage system catalyzes the degradation of [...]	gcvH, GCSH
CH52_05950	2756.27	211.084	2047.06	2162.02	241.232	18.4482	179.62	189.85	116.09	184.66	0.67	0.703	0.909	no	up	choline dehydrogenase [Staphylococcus aureus]	_	choline dehydrogenase; Can catalyze the oxidation of choline to betaine aldehyde and betaine [...]	betA, CHDH
CH52_11880	105.646	8.65099	193.378	203.918	16.7027	1.36424	30.7151	32.4334	8.09	31.56	1.95	0.102	0.352	no	up	threonine dehydratase [Staphylococcus aureus]	_	threonine dehydratase; Acts on both serine and threonine, and properly considered as a hydro [...]	E4.3.1.19, ilvA, tdcB
CH52_12100	1278.58	1375.51	1623.69	1529.38	168.61	181.005	214.947	202.693	175.57	208.91	0.25	0.677	0.898	no	up	aspartate kinase [Staphylococcus aureus]	_	aspartate kinase	lysC
CH52_03005	4985.67	7438.12	7490.25	7032.71	669.59	996.794	1009.92	949.33	853.39	980.06	0.2	0.5	0.798	no	up	MULTISPECIES: 2-amino-3-ketobutyrate CoA ligase [Firmicutes]	_	2-amino-3-ketobutyrate coenzyme A ligase; Catalyzes the decarboxylative condensation of pime [...]	kbl, GCAT
CH52_06350	2084.47	461.963	1394.84	1394.26	397.042	87.7221	267.169	267.497	223.29	267.33	0.26	0.951	0.993	no	up	MULTISPECIES: serine dehydratase subunit alpha [Firmicutes]	_	L-serine dehydratase, iron-sulfur-dependent, alpha subunit	E4.3.1.17, sdaA, sdaB, tdcG
CH52_08395	8176.71	11415.8	7963.97	7533.9	1043.65	1454.08	1020.3	966.267	1274.2	993.67	-0.36	0.125	0.404	no	down	serine hydroxymethyltransferase [Staphylococcus aureus]	_	serine hydroxymethyltransferase; Interconversion of serine and glycine	glyA, SHMT
CH52_11395	1865.05	2067.59	3234.79	3265.14	193.896	214.591	337.322	340.792	205.52	339.03	0.72	0.0315	0.151	no	up	glycine dehydrogenase subunit 2 [Staphylococcus aureus]	_	glycine dehydrogenase subunit 2; The glycine cleavage system catalyzes the degradation of gl [...]	gcvPB
CH52_12430	3524.23	5245.96	1786.17	1997.41	394.535	586.218	200.616	224.559	502.21	212.42	-1.24	1.75e-05	0.000369	yes	down	aspartate kinase [Staphylococcus aureus]	_	aspartate kinase	lysC
CH52_12420	6888.65	10651.1	5209.76	4903.85	1062.21	1638.29	806.967	760.595	1385.8	784.11	-0.82	0.00113	0.0116	no	down	threonine synthase [Staphylococcus aureus]	_	threonine synthase	thrC
CH52_11385	747.647	965.451	852.465	861.123	111.358	143.453	127.525	128.985	129.39	128.24	-0.01	0.902	0.979	no	down	glycine cleavage system aminomethyltransferase T [Staphylococcus aureus]	_	glycine cleavage system aminomethyltransferase T; The glycine cleavage system catalyzes the [...]	gcvT, AMT
CH52_11390	1782.43	2050.28	2553.96	2641.1	205.868	236.362	295.976	306.38	223	301.1	0.43	0.24	0.589	no	up	glycine dehydrogenase subunit 1 [Staphylococcus aureus]	_	glycine dehydrogenase subunit 1; The glycine cleavage system catalyzes the degradation of gl [...]	gcvPA
CH52_12425	16822.1	24167.4	10157.5	10095.2	2062.81	2957.66	1250.04	1243.68	2565.46	1246.91	-1.04	7.16e-05	0.00126	yes	down	homoserine dehydrogenase [Staphylococcus aureus]	_	homoserine dehydrogenase	E1.1.1.3
gpmA	ltaE	gpmA	E4.3.1.17, sdaA, sdaB, tdcG	betB	thrB1	glxK	trpA	gcvH	betA	E4.3.1.19, ilvA, tdcB	lysC	kbl	E4.3.1.17, sdaA, sdaB, tdcG	glyA	gcvPB	lysC	thrC	gcvT	gcvPA	E1.1.1.3
gpmA
ltaE
gpmA
E4.3.1.17
betB
thrB1
glxK
trpA
gcvH
betA
E4.3.1.19
lysC
kbl
E4.3.1.17
glyA
gcvPB
lysC
thrC
gcvT
gcvPA
E1.1.1.3
Aminoacyl-tRNA biosynthesis
CH52_13120	1152.28	869.745	3379.84	3892.48	59.6283	44.4406	172.493	198.745	51.98	185.79	1.84	5.83e-28	4.68e-27	yes	up	isoleucine--tRNA ligase [Staphylococcus aureus subsp. aureus TCH130]	_	isoleucyl-tRNA synthetase; Catalyzes the attachment of isoleucine to tRNA(Ile). As IleRS can [...]	IARS, ileS
CH52_00195	1612.74	1346.11	5328.89	5632.86	96.8716	79.6762	314.986	333.125	88.21	324.18	1.88	1e-39	1.35e-38	yes	up	phenylalanyl-tRNA synthase subunit beta [Staphylococcus aureus]	_	phenylalanyl-tRNA synthetase subunit beta	FARSB, pheT
CH52_09420	256.314	346.902	792.975	696.993	375.71	388.063	865.643	767.882	381.93	816.11	1.1	3.91e-08	1.08e-07	yes	up	glutamyl-tRNA amidotransferase subunit C [Staphylococcus aureus]	_	aspartyl/glutamyl-tRNA amidotransferase subunit C; Allows the formation of correctly charged [...]	gatC, GATC
CH52_11800	3493.13	3344.53	12077.8	11825	426.768	396.664	1428.52	1400.07	411.61	1414.11	1.78	1.59e-28	1.32e-27	yes	up	Asparagine--tRNA ligase [Staphylococcus aureus]	_	asparaginyl-tRNA synthetase	NARS, asnS
CH52_09430	2266	2232.46	10460	10594.7	245.92	235.965	1102.91	1118.14	240.91	1110.63	2.2	7.2e-43	1.14e-41	yes	up	Chain B, Structure Of Trna-Dependent Amidotransferase Gatcab Complexed With Mn2+ B Chain B, Structure Of Trna-Dependent Amidotransferase Gatcab Complexed	_	aspartyl/glutamyl-tRNA amidotransferase subunit B; Allows the formation of correctly charged [...]	gatB, PET112
CH52_10975	1429.01	1329.51	5885.31	6616.52	77.7202	71.3521	315.461	354.821	74.51	335.4	2.17	1.96e-46	3.56e-45	yes	up	alanyl-tRNA synthase [Staphylococcus aureus]	_	alanyl-tRNA synthetase	AARS, alaS
CH52_03115	2558.61	2662.35	9410.77	9509.88	271.607	275.411	971.195	982.31	273.52	976.83	1.84	1.47e-30	1.33e-29	yes	up	glutamyl-tRNA synthase [Staphylococcus aureus]	_	glutamyl-tRNA synthetase; Catalyzes the attachment of glutamate to tRNA(Glu) in a two-step r [...]	gltX
CH52_10910	485.409	453.131	2750.29	2529.41	61.0091	55.2402	334.342	307.817	58.1	320.9	2.46	5.82e-51	1.22e-49	yes	up	histidyl-tRNA synthetase [Staphylococcus aureus M0411]	_	histidyl-tRNA synthetase	HARS, hisS
CH52_03385	2220.63	2094.69	6068.45	6573.66	166	153.751	444.673	482.002	159.83	463.59	1.54	4.33e-23	2.89e-22	yes	up	MULTISPECIES: methionyl-tRNA synthetase [Firmicutes]	_	methionyl-tRNA synthetase; Is required not only for elongation of protein synthesis but also [...]	MARS, metG
CH52_12770	1789.66	1707.95	5758.76	6465.46	158.115	147.679	496.943	558.347	152.86	528.05	1.79	1.39e-34	1.53e-33	yes	up	prolyl-tRNA synthetase [Staphylococcus aureus DAR3584]	_	prolyl-tRNA synthetase; Catalyzes the attachment of proline to tRNA(Pro) in a two-step react [...]	PARS, proS
CH52_11240	4173.61	4725.5	13233.2	15208.1	466.852	514.398	1436.9	1652.91	490.8	1546.34	1.66	1.75e-21	1.09e-20	yes	up	glycyl-tRNA synthetase [Staphylococcus aureus]	_	glycyl-tRNA synthetase	GARS, glyS1
CH52_10915	1612.74	1454	5579.44	5715.06	136.684	120.708	462.306	473.887	128.64	468.17	1.86	6.04e-42	8.93e-41	yes	up	aspartyl-tRNA synthase [Staphylococcus aureus]	_	aspartyl-tRNA synthetase	DARS, aspS
CH52_00200	285.802	179.26	1291.52	1320.91	44.6499	26.9665	193.614	198.28	35.74	195.98	2.45	4.92e-25	3.56e-24	yes	up	phenylalanyl-tRNA synthase subunit alpha [Staphylococcus aureus]	_	phenylalanyl-tRNA synthetase subunit alpha	FARSA, pheS
CH52_09425	1206.72	1462.3	4451.34	5352.52	127.788	150.913	458.298	551.577	139.44	505.56	1.86	3.95e-35	4.41e-34	yes	up	Glutamyl-tRNA(Gln) amidotransferase subunit A (Glu-ADTsubunit A) [Staphylococcus Glutamyl-tRNA(Gln) amidotransferase subunit	_	aspartyl/glutamyl-tRNA amidotransferase subunit A; Furnishes a means for formation of correc [...]	gatA, QRSL1
CH52_10315	1007.11	841.528	5604.24	5722.09	60.0809	49.475	329.037	336.129	54.74	332.63	2.6	1.03e-79	4.89e-78	yes	up	leucyl-tRNA synthetase [Staphylococcus aureus]	_	leucyl-tRNA synthetase	LARS, leuS
CH52_10465	204.144	116.187	1840.31	1791.67	25.658	14.1641	223.719	218.037	19.87	220.84	3.47	2.02e-45	3.52e-44	yes	up	tyrosyl-tRNA synthase [Staphylococcus aureus]	_	tyrosyl-tRNA synthetase; Catalyzes the attachment of tyrosine to tRNA(Tyr) in a two-step rea [...]	YARS, tyrS
CH52_10690	10345.6	10739	4551.18	4548.72	789.567	804.456	340.339	340.378	797.07	340.36	-1.23	4.68e-14	1.9e-13	yes	down	threonyl-tRNA synthase [Staphylococcus aureus]	_	threonyl-tRNA synthetase	TARS, thrS
Fatty acid degradation
CH52_04565|CH52_04570|CH52_04560|CH52_04555|CH52_02735
Glycine, serine and threonine metabolism
CH52_06900	5128.55	5938.83	1697.87	1755.13	1438.72	1558.24	442.809	458.79	1498.92	450.91	-1.73	4.22e-30	3.74e-29	yes	down	phosphoglyceromutase [Staphylococcus aureus]	_	phosphoglycerate mutase, putative; Catalyzes the interconversion of 2-phosphoglycerate and 3 [...]	PGAM, gpmA
CH52_12485	381.069	438.192	161.52	179.167	61.969	68.5112	25.1628	27.95	65.26	26.57	-1.29	1.47e-05	3.19e-05	yes	down	threonine aldolase [Staphylococcus aureus]	_	hypothetical protein	ltaE
CH52_03840	154.242	112.868	344.025	314.771	55.7977	37.4892	113.399	104.057	46.58	108.67	1.22	9.29e-05	0.000186	yes	up	phosphoglycerate mutase [Staphylococcus aureus]	_	phosphoglycerate mutase family protein	PGAM, gpmA
CH52_06345	99.8038	63.0731	563.413	574.738	28.3621	16.7503	148.714	152.054	22.51	150.41	2.73	1.14e-18	6.05e-18	yes	up	serine dehydratase [Staphylococcus aureus]	_	L-serine dehydratase, iron-sulfur-dependent, beta subunit	E4.3.1.17, sdaA, sdaB, tdcG
CH52_05945	533.043	275.53	3181.44	3642.35	54.9828	27.7157	319.281	365.859	41.25	342.88	3.05	2.78e-34	2.98e-33	yes	up	betaine-aldehyde dehydrogenase [Staphylococcus aureus]	_	glycine betaine aldehyde dehydrogenase	betB, gbsA
CH52_12415	3881.01	4079.83	1501.37	1507.81	731.846	735.157	269.416	270.997	733.51	270.22	-1.44	5.6e-26	4.2e-25	yes	down	homoserine kinase [Staphylococcus aureus subsp. aureus CM05]	_	homoserine kinase	thrB1
CH52_06820	2951.02	2891.4	1168.8	1567.53	419.095	396.736	159.867	214.662	407.83	187.63	-1.12	3.59e-11	1.25e-10	yes	down	glycerate kinase [Staphylococcus aureus]	_	glycerate kinase	glxK
CH52_12200	124.755	117.847	269.624	255.752	32.1128	28.5243	64.8986	61.6894	30.31	63.27	1.06	0.00111	0.00195	yes	up	tryptophan synthase subunit alpha [Staphylococcus aureus]	_	tryptophan synthase subunit alpha; The alpha subunit is responsible for the aldol cleavage o [...]	trpA
CH52_01720	1889.47	2660.69	7101.8	6829.41	1520.36	1797.91	4725.81	4570.94	1660.16	4647.34	1.49	8.86e-17	4.28e-16	yes	up	glycine cleavage system protein H [Staphylococcus aureus]	_	glycine cleavage system protein H; The glycine cleavage system catalyzes the degradation of [...]	gcvH, GCSH
CH52_05950	294.875	92.9499	1646.36	1873.17	25.9471	8.0053	141.511	161.128	16.91	151.45	3.16	1.44e-16	6.81e-16	yes	up	choline dehydrogenase [Staphylococcus aureus]	_	choline dehydrogenase; Can catalyze the oxidation of choline to betaine aldehyde and betaine [...]	betA, CHDH
CH52_11880	263.119	262.251	115.099	94.8529	42.0069	40.2826	17.6171	14.5377	41.14	16.06	-1.35	0.000185	0.000356	yes	down	threonine dehydratase [Staphylococcus aureus]	_	threonine dehydratase; Acts on both serine and threonine, and properly considered as a hydro [...]	E4.3.1.19, ilvA, tdcB
CH52_12100	807.503	801.692	2344.59	2449.31	107.356	103.2	300.919	314.714	105.26	307.91	1.55	1.94e-23	1.33e-22	yes	up	aspartate kinase [Staphylococcus aureus]	_	aspartate kinase	lysC
CH52_03005	18908.3	19185.8	7950.1	8172.11	2560.53	2514.17	1038.66	1068.89	2537.18	1053.98	-1.27	4.2e-13	1.61e-12	yes	down	MULTISPECIES: 2-amino-3-ketobutyrate CoA ligase [Firmicutes]	_	2-amino-3-ketobutyrate coenzyme A ligase; Catalyzes the decarboxylative condensation of pime [...]	kbl, GCAT
CH52_06350	487.677	368.48	2283.54	2798.51	93.989	67.7945	418.359	513.529	80.8	466.58	2.53	1.26e-40	1.76e-39	yes	up	MULTISPECIES: serine dehydratase subunit alpha [Firmicutes]	_	L-serine dehydratase, iron-sulfur-dependent, alpha subunit	E4.3.1.17, sdaA, sdaB, tdcG
CH52_08395	22140.6	20027.4	8828.28	8492.5	2848.26	2497.2	1097.63	1057.04	2671.44	1077.06	-1.31	2.88e-13	1.11e-12	yes	down	serine hydroxymethyltransferase [Staphylococcus aureus]	_	serine hydroxymethyltransferase; Interconversion of serine and glycine	glyA, SHMT
CH52_11395	3626.96	3430.85	15969.5	17815.5	379.489	349.942	1625.04	1814.5	364.61	1721.03	2.24	2.28e-38	2.87e-37	yes	up	glycine dehydrogenase subunit 2 [Staphylococcus aureus]	_	glycine dehydrogenase subunit 2; The glycine cleavage system catalyzes the degradation of gl [...]	gcvPB
CH52_12430	2245.58	2268.97	961.49	967.5	253.13	248.849	105.185	105.944	250.97	105.57	-1.25	3.99e-15	1.74e-14	yes	down	aspartate kinase [Staphylococcus aureus]	_	aspartate kinase	lysC
CH52_12420	8535.49	9278.39	2577.33	2787.97	1328.72	1390.98	385.05	417.066	1360.08	401.27	-1.76	6.17e-26	4.6e-25	yes	down	threonine synthase [Staphylococcus aureus]	_	threonine synthase	thrC
CH52_11385	1263.42	1210.01	5978.79	6107.83	189.916	175.385	863.71	883.468	182.6	873.72	2.26	4.49e-59	1.16e-57	yes	up	glycine cleavage system aminomethyltransferase T [Staphylococcus aureus]	_	glycine cleavage system aminomethyltransferase T; The glycine cleavage system catalyzes the [...]	gcvT, AMT
CH52_11390	2297.75	2252.37	11256.8	12425	267.28	254.696	1269.6	1402.74	260.94	1337.06	2.36	1.39e-45	2.45e-44	yes	up	glycine dehydrogenase subunit 1 [Staphylococcus aureus]	_	glycine dehydrogenase subunit 1; The glycine cleavage system catalyzes the degradation of gl [...]	gcvPA
CH52_12425	22206.3	16470.4	6364.15	5447.37	2743.7	1974.83	760.967	652.029	2356.44	705.77	-1.74	8.39e-18	4.25e-17	yes	down	homoserine dehydrogenase [Staphylococcus aureus]	_	homoserine dehydrogenase	E1.1.1.3
Fatty acid degradation
CH52_04565	3316.25	3263.64	17672.1	14333.4	209.322	206.115	1132.24	904.121	207.7	1021.22	2.3	1.06e-36	2.25e-34	yes	up	3-hydroxyacyl-CoA dehydrogenase [Staphylococcus aureus]	_	putative 3-hydroxyacyl-CoA dehydrogenase FadB	fadN
CH52_04570	2768.73	2879.31	10848.8	9857.52	362.813	377.737	1466.75	1289.94	370.37	1380.7	1.9	6.4e-26	6.19e-24	yes	up	acetyl-CoA acetyltransferase [Staphylococcus aureus]	_	acetyl-CoA acetyltransferase-like protein	fadA, fadI
CH52_04560	2010.1	2127.52	7237.57	6919.04	256.483	271.769	952.013	881.661	264.23	917.78	1.8	3.45e-23	2.59e-21	yes	up	glutaryl-CoA dehydrogenase [Staphylococcus aureus]	_	acyl-CoA dehydrogenase domain-containing protein	GCDH, gcdH
CH52_04555	3868.85	4267.68	12155.3	10839.7	383.863	423.802	1234.8	1074.37	404.1	1156.72	1.52	8.32e-17	4.11e-15	yes	up	long-chain fatty acid--CoA ligase [Staphylococcus aureus]	_	putative acyl-CoA synthetase FadE	ACSL, fadD
CH52_02735	8942.11	9511.29	676.322	598.727	1418.34	1510.71	111.423	94.8071	1465.14	103.34	-3.82	1.01e-94	1.17e-91	yes	down	alcohol dehydrogenase [Staphylococcus aureus AMMC6002]	_	alcohol dehydrogenase	adhP
Tyrosine metabolism
CH52_05625|CH52_01750|CH52_02735
CH52_05625	153.253	143.333	352.01	231.748	24.2202	22.6838	57.7754	36.5644	23.44	47.45	1.01	0.000114	0.000679	yes	up	histidinol-phosphate aminotransferase hisC [Staphylococcus aureus DAR5873]	_	hypothetical protein	hisC
CH52_01750	2102.94	1871.76	821.742	709.033	887.143	792.543	384.604	297.781	839.21	342.35	-1.29	1.2e-26	1.27e-24	yes	down	MULTISPECIES: acetyltransferase hypothetical protein SAV0826 [Staphylococcus aureus subsp. aureus NP_3	_	hypothetical protein	E2.3.1.-
CH52_02735	8942.11	9511.29	676.322	598.727	1418.34	1510.71	111.423	94.8071	1465.14	103.34	-3.82	1.01e-94	1.17e-91	yes	down	alcohol dehydrogenase [Staphylococcus aureus AMMC6002]	_	alcohol dehydrogenase	adhP
