# Supplementary material for: The Response and Survival Mechanisms of Staphylococcus aureus under High Salinity Stress in Salted Foods
Source: Foods. 2022 May 22;11(10):1503. doi: 10.3390/foods11101503 (PMC9140498; doi:10.3390/foods11101503)
Supplement: Supplementary file 1 [file foods-11-01503-s001.zip › Compress Table/Table S5.xlsx]

## Sheet: SHEET 1
Retention time(min)	Endogenous metabolites	Formula	Concentration (μg/μL)			0%NaCl VS 10%NaCl			10%NaCl VS 20%NaCl			0%NaCl VS 20%NaCl
			0%NaCl	10%NaCl	20%NaCl	FC	p-value	Change	FC	p-value	Change	FC	p-value	Change
4.085	Glycine	C2H5NO2	51.11±5.51	324.88±80.15	167.84±45.06	6.35649	0.00852647	↑	0.516622	0.0731256	↓	3.2839	0.0220291	↑
4.369	Acetamide	CH3CONH2	61.01±15.26	54.12±4.36	59.8±7.51	0.887068	0.572145	↓	1.10495	0.40726	↑	0.980167	0.924469	↓
4.7	Propanamine	C3H9N	44.4±7.54	51.5±3.84	53.79±1.84	1.15991	0.30135	↑	1.04447	0.488658	↑	1.21149	0.162425	↑
4.889	Aminobutyric acid	C4H9NO3	126.82±2.69	59.52±3.49	－	0.469327	2.71692e-05	↓	－	1.75918e-05	↓	－	3.01152e-07	↓
5.05	3-Pyridinol	C4H4N2O	20.98±3.09	35.2±0.64	43.68±2.33	1.67779	0.00311094	↑	1.24091	0.00772911	↑	2.08198	0.00115707	↑
5.248	Propanoic acid	CH3CH2COOH	6.19±0.44	40.27±1.27	17.01±2.49	6.50565	3.65454e-06	↑	0.422399	0.000300734	↓	2.74798	0.00379301	↑
5.512	Lactic Acid	CH3CHOHCOOH	448.92±21.72	786.34±9.12	515.69±46.17	1.75163	3.50949e-05	↑	0.65581	0.00124306	↓	1.14873	0.137889	↑
5.911	Glycolic acid	HOCH2COOH	22.28±13.24	37.36±10.54	41.78±12.79	1.67684	0.275898	↑	1.11831	0.725277	↑	1.87522	0.208297	↑
6.269	L-Valine	C5H11NO2	53.14±13.83	42.76±5.61	7.06±0.54	0.804667	0.38097	↓	0.165108	0.000856567	↓	0.132857	0.00924225	↓
6.347	cyclohexanone	(CH2)5CO	－	－	21.23±7.9	－	－	－	－	0.0190925	↑	－	0.0190925	↑
6.61	Alanine	C3H7NO2	75.94±15.24	－	9.55±1.78	－	0.00213687	↓	－	0.00162712	↑	0.125757	0.00361042	↓
7.037	carboxamide	C7H21NSi2	132.12±0.6	113.74±3.19	172.5±8.5	0.860884	0.00132576	↓	1.51662	0.00079228	↑	1.30563	0.00258205	↑
7.273	2-Hydroxybutyric acid	C4H9NO3	7.96±0.11	8.67±1.21	2.74±0.17	1.0892	0.45384	↑	0.316032	0.00234018	↓	0.344221	3.34999e-06	↓
7.463	D-Erythrofuranose	C4H8O4	22.45±0.2	17.62±3.06	30.18±9.89	0.784855	0.089902	↓	1.71283	0.161304	↑	1.34432	0.331239	↑
7.71	O-Ethylhydroxylamine	C2H7NO	－	－	35.86±10.32	－	－	－	－	0.00797228	↑	－	0.031892	↑
8.219	L-Leucine	C6H13NO2	20.08±0.99	12.51±0.39	3.96±1.26	0.623008	0.000548966	↓	0.316547	0.000782687	↓	0.197211	0.000141521	↓
8.835	L-Proline	C5H9NO2	505.56±94.62	603.34±205.81	146.98±34.7	1.19341	0.574518	↑	0.243611	0.0364943	↓	0.290727	0.00732349	↓
8.929	Phosphoric acid	H3O4P	722.55±108.22	738.85±24.16	507.44±19.24	1.02256	0.845504	↑	0.686797	0.000448846	↓	0.70229	0.0504503	↓
9.664	Furan	C4H4O	－	－	9.87±2	－	－	－	－	0.00221987	↑	－	0.00221987	↑
10.246	1,4-Dioxane-2,5-diol	C4H8O4	564.81±52.69	1078.42±69.54	1553.59±133.6	1.90935	0.0011373	↑	1.44062	0.0111447	↑	2.75064	0.000623074	↑
11.05	malonic acid	C3H4O4	5.14±0.13	7.45±0.56	10.18±0.57	1.44942	0.00473061	↑	1.36644	0.00839736	↑	1.98054	0.000256629	↑
12.001	propanol	C3H8O	－	30.78±1.27	14.61±0.28	－	4.2725e-06	↑	0.474659	6.07373e-05	↓	－	2.0145e-07	↑
13.043	Niacin	C6H5NO2	6.83±0.9	－	32.77±5.65	－	0.000432014	↓	－	0.00120707	↑	4.79795	0.00304922	↑
13.955	Butanedioic acid	C5H6O4	275.02±6.1	469.64±39.42	1229.92±49.3	1.70766	0.00231349	↑	2.61886	6.96624e-05	↑	4.47211	1.08877e-05	↑
14.579	Glyceric acid	CH2OHCHOHCOOH	8.83±0.22	9.56±1.69	6.46±0.73	1.08267	0.575188	↑	0.675732	0.0756326	↓	0.731597	0.0117901	↓
15.401	2-Butenedioic acid	C4H4O4	52.68±12.03	201.75±49.35	197.59±37.99	3.82973	0.0142566	↑	0.97938	0.929185	↓	3.75076	0.00677867	↑
15.575	Ne,Ne-Dimethyllysine	C8H11O3N	－	161.09±22.58	244.85±36.31	－	0.00054308	↑	1.51996	0.0503069	↑	－	0.000674941	↑
17.543	L-Methionine	C5H11NO2S	－	32.9±0.76	－	－	4.33508e-07	↑	－	4.33508e-07	↓	－	－	－
18.306	L-Aspartic acid	C4H7NO4	705.96±101.22	6920.32±287.01	3362.9±560.8	9.80271	8.55941e-06	↑	0.485946	0.00133277	↓	4.76358	0.00274038	↑
19.572	Pipecolic acid	C6H11NO2	9.65±0.74	13.21±0.69	13.09±2.58	1.36891	0.00754319	↑	0.990916	0.954463	↓	1.35648	0.143808	↑
20.036	Sebacic acid	C10H18O4	5.09±0.04	5.98±0.7	35.93±2.84	1.17485	0.145117	↑	6.00836	0.000131933	↑	7.05894	0.000104472	↑
20.262	L-Hydroxyproline	C5H9NO3	86.57±3.3	514.03±120.7	－	5.93774	0.0074553	↑	－	0.00382892	↓	－	3.13781e-06	－
20.735	Tridecane	C13H28	14.72±0.77	9.97±2.9	13.14±0.96	0.67731	0.0888136	↓	1.31795	0.21592	↑	0.892663	0.143022	↓
21.208	Pyroglutamic acid	C5H7NO3	165.44±57.26	274.41±146.17	336.29±146.74	1.65867	0.381851	↑	1.2255	0.694357	↑	2.0327	0.199829	↑
22.145	D-2-Deoxyribose	C5H10O4	21.77±0.84	28.5±2.39	40.06±8.95	1.30914	0.0198376	↑	1.40561	0.152477	↑	1.84015	0.045103	↑
22.495	2,6-Bis(tert-butyl)phenol	C14H22O	57.01±2.51	54.47±0.63	59.29±2.4	0.955446	0.237839	↓	1.08849	0.0516321	↑	1.03999	0.40508	↑
22.874	pentanoate	CH3(CH2)3COOCH3	6.06±0.04	19.41±4.48	11.36±1.32	3.20297	0.0135124	↑	0.585265	0.0712433	↓	1.87459	0.00484203	↑
23.489	hydroxyglutaric acid	C5H8O5	90.55±6.7	18.34±3.75	－	0.20254	0.000184855	↓	－	0.00229534	↓	－	4.41919e-05	↓
23.498	1-Dodecanol	C12H26O	－	－	18.35±3.86	－	－	－	－	0.00254492	↑	－	0.00254492	↑
23.865	Ephedrine	C10H15NO	－	5.98±0.63	5.86±0.44	－	0.000177765	↑	0.979933	0.834779	↓	－	4.79557e-05	↑
24.207	Pentanedioic acid	HOOC(CH2)3COOH	21.66±11.12	36.35±25.49	36.44±12.25	1.67821	0.496717	↑	1.00248	0.996344	↑	1.68236	0.275081	↑
24.328	D-Ribofuranose	C5H10O5	－	17.92±1.31	－	－	4.15847e-05	↑	－	4.15847e-05	↓	－	－	－
24.481	Norepinephrine	C8H11NO3	7.54±0.27	－	－	－	2.35313e-06	↓	－	－	－	－	2.35313e-06	↓
27.009	β-Arabinopyranose	C5H10O5	－	－	10.68±0.89	－	－	－	－	7.1313e-05	↑	－	7.1313e-05	↑
28.086	D-Arabinose	C5H10O5	6.19±0.44	8.32±2.37	198.89±39.83	1.3441	0.0477035	↑	23.905	0.00250453	↑	32.1309	0.00225957	↑
28.721	Heptadecane	C17H36	12.58±1.7	12.19±2.15	13.19±1.12	0.968998	0.0179607	↓	1.08203	0.590423	↑	1.04849	0.00119334	↑
29.155	Arabinitol	C5H12O5	4.91±0.05	16.87±7.81	－	3.43585	0.490555	↑	－	0.0378908	↓	－	0.000473453	↓
29.703	Ribitol	C5H12O5	5.63±0.8	14.4±1.28	－	2.55773	0.000469675	↑	－	9.13974e-05	↓	－	1.17064e-08	↓
29.875	Xylitol	C5H12O5	36.28±3	24.9±0.47	24.49±6.97	0.686329	8.03856e-06	↓	0.983534	0.938439	↓	0.675028	0.0190332	↓
30.068	Mercaptoacetic acid	C2H4O2S	－	－	7.88±1.38	－	－	－	－	0.00126704	↑	－	0.00126704	↑
31.354	1-Tetradecanol	C14H30O	－	－	5.78±0.34	－	－	－	－	1.85008e-05	↑	－	1.85008e-05	↑
32.493	Tetradecanoic acid	C14H28O2	－	－	16.63±0.34	－	－	－	－	2.59261e-07	↑	－	2.59261e-07	↑
32.678	Acetic acid	CH3COOH	190.08±89.65	－	－	－	0.0400029	↓	－	－	↑	－	0.0400029	↓
33.007	N-Acetyl-D-galactosamine	C8H15NO6	－	14.53±4.11	20.25±3.28	－	0.00750886	↑	1.39367	0.19914	↑	－	0.000946356	↑
35.372	D-Pinitol	C7H14O6	5.43±2.13	－	－	－	0.0225106	↓	－	－	－	－	0.0225106	↓
36.587	d-Galactose	C6H12O6	－	6.95±0.62	－	－	9.36101e-05	↑	0	9.36101e-05	↓	－	－	－
37.266	Nonadecane	C19H40	12.39±1.14	10.65±1.03	12.01±1.36	0.859564	0.00401168	↓	1.1277	0.324099	↑	0.96933	0.00358089	↓
38.195	D-Mannitol	C6H14O6	－	－	9.49±0.42	－	－	－	－	5.89126e-06	↑	－	5.89126e-06	↑
38.826	1,2-Benzenedicarboxylic acid	C8H4O4	12.01±0.13	8.04±0.34	5.88±0.28	0.669442	0.000105997	↓	0.731343	0.00229229	↓	0.489592	9.70403e-06	↓
39.072	Decane	C10H22	5.1±0.75	－	5.6±0.65	－	0.000654425	↓	－	0.000254849	↑	1.09804	0.518674	↑
39.545	n-Hexadecanoic acid	C16H32O2	46.71±8.76	37.24±1.06	41.07±27.93	0.79726	0.203551	↓	1.10285	0.855754	↑	0.879255	0.798609	↓
40.901	Hexadecanoic acid	C16H32O2	－	－	13.97±0.51	－	－	－	－	2.68536e-06	↑	－	2.68536e-06	↑
44.754	Myo-Inositol	C6H12O6	50.51±0.49	19.9±0.22	17.39±0.95	0.393981	1.37436e-07	↓	0.873869	0.021686	↓	0.344288	1.61037e-06	↓
46.077	Eicosane	C20H42	10.46±0.66	8.52±0.3	14.84±1.77	0.814532	0.0190073	↓	1.74178	0.00763334	↑	1.41874	0.0306021	↑
46.705	Ethanolamine	C2H7NO	－	8.15±1.1	8.84±0.82	－	0.000475166	↑	1.08466	0.519728	↑	－	0.000110146	↑
47.903	Octadecanoic acid	C18H36O2	32.9±4.7	17.09±7.56	16.81±6.08	0.519453	0.0659521	↓	0.983616	0.969047	↓	0.510942	0.0414089	↓
49.335	Nonadecanoic acid, methyl ester	C10H20O2	－	－	18.35±0.91	－	－	－	－	9.12511e-06	↑	－	9.12511e-06	↑
52.481	Behenic acid	C22H44O2	21.27±13.7	－	－	－	0.0930718	↓	－	－	－	－	0.0930718	↓
54.61	Octadecane	C18H38	8.57±0.9	6.89±0.73	8.64±0.05	0.803967	0.110433	↓	1.25399	0.0281548	↑	1.00817	0.921533	↑
57.477	Alternariol monomethyl ether	C15H12O5	13.87±3.84	7.52±0.58	5.75±1.78	0.542177	0.0818523	↓	0.764628	0.251422	↓	0.414564	0.0533674	↓
58.32	Butanoic acid	C4H8O2	7.62±0.12	－	－	－	－	↓	－	－	－	－	9.11346e-08	↓
60.049	Benzeneethanamine	C8H11N	7.77±0.27	6.9±1.55	10.14±2.28	0.888031	0.478968	↓	1.46957	0.171318	↑	1.30502	0.217079	↑
60.514	Heptacosane	C27H56	6.39±2	6.1±0.4	6.78±0.44	0.954617	0.851999	↓	1.11148	0.184788	↑	1.06103	0.801369	↑
61.033	2-Hexadecanol	C16H34O	8.39±1	7.65±1.71	－	0.9118	0.625698	↓	－	0.00320521	↓	－	0.000294586	↓
61.532	Undecanedioic acid	C11H20O4	14.16±3.44	11.11±0.29	－	0.784605	0.278293	↓	－	6.74436e-07	↓	－	0.00431215	↓
