# Supplementary material for: The Response and Survival Mechanisms of Staphylococcus aureus under High Salinity Stress in Salted Foods
Source: Foods. 2022 May 22;11(10):1503. doi: 10.3390/foods11101503 (PMC9140498; doi:10.3390/foods11101503)
Supplement: Supplementary file 1 [file foods-11-01503-s001.zip › Compress Table/Table S6.xlsx]

## Sheet: Sheet3
Endogenous metabolites	0%NaCl VS 10%NaCl			Endogenous metabolites	10%NaCl VS 20%NaCl			Endogenous metabolites	0%NaCl VS 20%NaCl
	p-value	VIP	Change		p-value	VIP	Change		p-value	VIP	Change
Butanoic acid	0	1.27475	↓	L-Aspartic acid	0.00133277	6.02182	↓	L-Aspartic acid	0.00274038	5.42218	↑
L-Methionine	4.33508e-07	1.27421	↑	Lactic Acid	1.75918e-05	1.65371	↓	Aminobutyric acid	3.01152e-07	1.16459	↓
Norepinephrine	2.35313e-06	1.27402	↓	1,4-Dioxane-2,5-diol	0.0111447	2.12369	↑	Ne,Ne-Dimethyllysine	0.000674941	1.59155	↑
Myo-Inositol	1.37436e-07	1.27395	↓	Butanedioic acid	6.96624e-05	2.78682	↑	1,4-Dioxane-2,5-diol	0.000623074	3.21645	↑
Propanoic acid	3.65454e-06	1.27375	↑	L-Hydroxyproline	0.00382892	2.28825	↓	Butanedioic acid	1.08877e-05	3.21339	↑
propanol	4.2725e-06	1.27322	↑	L-Proline	0.0364943	2.15695	↓	Glycine	0.0220291	1.05004	↑
L-Aspartic acid	8.55941e-06	1.27194	↑	Phosphoric acid	0.000448846	1.5346	↓	2-Butenedioic acid	0.00677867	1.25609	↑
Aminobutyric acid	2.71692e-05	1.2717	↓	D-Arabinose	0.00250453	1.37615	↑	Acetic acid	0.0400029	1.32674	↑
D-Ribofuranose	4.15847e-05	1.27031	↑					L-Proline	0.00732349	1.85094	↓
Lactic Acid	2.71692e-05	1.27004	↑					D-Arabinose	0.00225957	1.37397	↑
1,2-Benzenedicarboxylic acid	0.000105997	1.26828	↓
D-Galactose	9.36101e-05	1.265	↑
hydroxyglutaric acid	0.000184855	1.26327	↓
Ethanolamine	0.000475166	1.26033	↑
Ne,Ne-Dimethyllysine	0.00054308	1.25911	↑
Niacin	0.000432014	1.25667	↓
Ribitol	0.000469675	1.25475	↑
L-Leucine	0.000548966	1.25388	↓
Decane	0.000654425	1.25206	↓
carboxamide	0.00132576	1.25087	↓
1,4-Dioxane-2,5-diol	0.0011373	1.2468	↑
Butanedioic acid	0.00231349	1.24585	↑
Alanine	0.00213687	1.23271	↓
Malonic acid	0.00473061	1.2252	↑
L-Hydroxyproline	0.0074553	1.22139	↑
D-galactosamine	0.00750886	1.21866	↑
Glycine	0.00852647	1.21407	↑
pentanoate	0.0135124	1.2	↑
Xylitol	8.03856e-06	1.19598	↓
2-Butenedioic acid	0.0142566	1.18681	↑
D-2-Deoxyribose	0.0198376	1.17137	↑
Eicosane	0.0190073	1.1579	↓
D-Pinitol	0.0225106	1.13012	↓
Acetic acid	0.0400029	1.06519	↓
