# Supplementary material for: The Response and Survival Mechanisms of Staphylococcus aureus under High Salinity Stress in Salted Foods
Source: Foods. 2022 May 22;11(10):1503. doi: 10.3390/foods11101503 (PMC9140498; doi:10.3390/foods11101503)
Supplement: Supplementary file 1 [file foods-11-01503-s001.zip › Compress Table/Table S7.xlsx]

## Sheet: Sheet1
Group	Term	Total	Expected	Hits	Raw p	#NAME?	Holm adjust	FDR	Impact
0% NaCl vs 10% NaCl	Aminoacyl-tRNA biosynthesis	45	1.3793	5	0.0093531	2.029	0.70148	0.44935	0
	Cyanoamino acid metabolism	8	0.24521	2	0.022538	1.6471	1	0.44935	0
	Alanine, aspartate and glutamate metabolism	21	0.64368	3	0.023426	1.6303	1	0.44935	0.15094
	Taurine and hypotaurine metabolism	9	0.27586	2	0.028438	1.5461	1	0.44935	0
	Pyruvate metabolism	23	0.70498	3	0.029957	1.5235	1	0.44935	0.09961
	Arginine biosynthesis	16	0.49042	2	0.083182	1.08	1	0.72246	0
	Butanoate metabolism	17	0.52107	2	0.092541	1.0337	1	0.72246	0
	Propanoate metabolism	18	0.55172	2	0.1022	0.99055	1	0.72246	0.00658
	Sulfur metabolism	18	0.55172	2	0.1022	0.99055	1	0.72246	0.09804
	Citrate cycle (TCA cycle)	20	0.61303	2	0.12231	0.91252	1	0.72246	0.0731
	Glyoxylate and dicarboxylate metabolism	20	0.61303	2	0.12231	0.91252	1	0.72246	0.16667
	Methane metabolism	21	0.64368	2	0.13272	0.87705	1	0.72246	0.02703
	beta-Alanine metabolism	5	0.15326	1	0.14449	0.84016	1	0.72246	0
	D-Alanine metabolism	5	0.15326	1	0.14449	0.84016	1	0.72246	0
	Streptomycin biosynthesis	5	0.15326	1	0.14449	0.84016	1	0.72246	0
	Monobactam biosynthesis	6	0.18391	1	0.17088	0.7673	1	0.80101	0
	Inositol phosphate metabolism	7	0.21456	1	0.19649	0.70665	1	0.86688	0.625
	Glycine, serine and threonine metabolism	29	0.88889	2	0.22174	0.65416	1	0.92046	0.23503
	Cysteine and methionine metabolism	30	0.91954	2	0.23332	0.63205	1	0.92046	0.06352
	Nicotinate and nicotinamide metabolism	9	0.27586	1	0.24546	0.61002	1	0.92046	0
	Selenocompound metabolism	10	0.30651	1	0.26885	0.57048	1	0.96019	0
	Pentose and glucuronate interconversions	11	0.33716	1	0.29155	0.53528	1	0.99393	0
	Lysine biosynthesis	14	0.42912	1	0.35567	0.44895	1	1	0
	Glutathione metabolism	14	0.42912	1	0.35567	0.44895	1	1	0.10561
	Arginine and proline metabolism	17	0.52107	1	0.41421	0.38278	1	1	0
	Pantothenate and CoA biosynthesis	21	0.64368	1	0.48438	0.31481	1	1	0
	Valine, leucine and isoleucine biosynthesis	22	0.67433	1	0.50062	0.30049	1	1	0
	Galactose metabolism	23	0.70498	1	0.51637	0.28704	1	1	0
	Valine, leucine and isoleucine degradation	25	0.76628	1	0.54645	0.26245	1	1	0
	Glycolysis / Gluconeogenesis	30	0.91954	1	0.61401	0.21182	1	1	0.02442
10% NaCl vs 20% NaCl	Arginine and proline metabolism	17	0.13027	2	0.0063289	2.1987	0.47467	0.47467	0
	beta-Alanine metabolism	5	0.038314	1	0.037827	1.4222	1	0.84838	0
	Aminoacyl-tRNA biosynthesis	45	0.34483	2	0.041803	1.3788	1	0.84838	0
	Monobactam biosynthesis	6	0.045977	1	0.045247	1.3444	1	0.84838	0
	Cyanoamino acid metabolism	8	0.061303	1	0.059945	1.2222	1	0.87091	0
	Lysine biosynthesis	14	0.10728	1	0.10291	0.98754	1	0.87091	0
	Arginine biosynthesis	16	0.12261	1	0.11686	0.93232	1	0.87091	0
	Butanoate metabolism	17	0.13027	1	0.12377	0.90737	1	0.87091	0
	Propanoate metabolism	18	0.13793	1	0.13064	0.88394	1	0.87091	0
	Sulfur metabolism	18	0.13793	1	0.13064	0.88394	1	0.87091	0.03922
	Citrate cycle (TCA cycle)	20	0.15326	1	0.14423	0.84095	1	0.87091	0.03977
	Pantothenate and CoA biosynthesis	21	0.16092	1	0.15096	0.82114	1	0.87091	0
	Alanine, aspartate and glutamate metabolism	21	0.16092	1	0.15096	0.82114	1	0.87091	0.14151
	Pyruvate metabolism	23	0.17625	1	0.16429	0.7844	1	0.8801	0.09535
	Glycine, serine and threonine metabolism	29	0.22222	1	0.20322	0.69202	1	0.98234	0
	Cysteine and methionine metabolism	30	0.22989	1	0.20956	0.67868	1	0.98234	0
0% NaCl vs 20% NaCl	Arginine biosynthesis	16	0.12261	2	0.0056036	2.2515	0.42027	0.14415	0
	Butanoate metabolism	17	0.13027	2	0.0063289	2.1987	0.46834	0.14415	0
	Sulfur metabolism	18	0.13793	2	0.0070955	2.149	0.51797	0.14415	0.09804
	Citrate cycle (TCA cycle)	20	0.15326	2	0.0087508	2.058	0.63006	0.14415	0.0731
	Alanine, aspartate and glutamate metabolism	21	0.16092	2	0.0096386	2.016	0.68434	0.14415	0.15094
	Pyruvate metabolism	23	0.17625	2	0.011532	1.9381	0.80726	0.14415	0.00426
	beta-Alanine metabolism	5	0.038314	1	0.037827	1.4222	1	0.37706	0
	Aminoacyl-tRNA biosynthesis	45	0.34483	2	0.041803	1.3788	1	0.37706	0
	Monobactam biosynthesis	6	0.045977	1	0.045247	1.3444	1	0.37706	0
	Cyanoamino acid metabolism	8	0.061303	1	0.059945	1.2222	1	0.44959	0
	Taurine and hypotaurine metabolism	9	0.068966	1	0.067223	1.1725	1	0.45834	0
	Lysine biosynthesis	14	0.10728	1	0.10291	0.98754	1	0.6432	0
	Arginine and proline metabolism	17	0.13027	1	0.12377	0.90737	1	0.66599	0
	Propanoate metabolism	18	0.13793	1	0.13064	0.88394	1	0.66599	0
	Glyoxylate and dicarboxylate metabolism	20	0.15326	1	0.14423	0.84095	1	0.66599	0
	Methane metabolism	21	0.16092	1	0.15096	0.82114	1	0.66599	0
	Pantothenate and CoA biosynthesis	21	0.16092	1	0.15096	0.82114	1	0.66599	0
	Glycine, serine and threonine metabolism	29	0.22222	1	0.20322	0.69202	1	0.78587	0
	Cysteine and methionine metabolism	30	0.22989	1	0.20956	0.67868	1	0.78587	0
	Glycolysis / Gluconeogenesis	30	0.22989	1	0.20956	0.67868	1	0.78587	0.02442
